# Supplementary material for: Homologous Escherichia coli Identified in Cerebrospinal Fluid and Bloodstream
Source: Front Cell Infect Microbiol. 2021 Sep 10;11:674235. doi: 10.3389/fcimb.2021.674235 (PMC8461209; doi:10.3389/fcimb.2021.674235)
Supplement: Supplementary file 3 [file Table_2.xlsx]

## Sheet: core_gene.snp_sites.aln.txt
snp-dists 0.7.0	131	188	188B	190693	2D	2EC1	413_bl	413_csf	69	95	963	CE10	E686	GZEC065	NCCP15955	RM-103-MS	SF-468	SJ7	Z1002	Z247	p11A	p4A
131	0	17608	18207	17540	15547	17144	17996	17996	18478	8682	17668	15281	18811	16933	16737	16183	8682	17125	18830	192	42	42
188	17608	0	11417	204	17855	18523	19631	19631	12586	18428	2002	17495	11730	18288	18207	17570	18534	18552	11760	17863	17625	17625
188B	18207	11417	0	11175	18594	18816	20281	20281	13537	19070	11776	18482	226	18847	18430	17745	19211	19032	218	18528	18249	18250
190693	17540	204	11175	0	17482	18150	19155	19155	12108	18145	1969	17024	11528	17838	17842	17231	18241	18104	11527	17730	17556	17556
2D	15547	17855	18594	17482	0	18775	19610	19610	18913	16156	17987	11565	19282	18362	18491	17650	16321	18456	19170	15895	15587	15590
2EC1	17144	18523	18816	18150	18775	0	9799	9799	19320	18098	18684	18706	19477	9293	4149	4006	18256	9383	19373	17615	17172	17173
413_bl	17996	19631	20281	19155	19610	9799	0	0	20428	19118	19856	19772	20956	6835	9073	8690	19364	6509	20869	18474	18028	18029
413_csf	17996	19631	20281	19155	19610	9799	0	0	20428	19118	19856	19772	20956	6835	9073	8690	19364	6509	20869	18474	18028	18029
69	18478	12586	13537	12108	18913	19320	20428	20428	0	19386	12527	18500	13856	19192	18901	18265	19567	19145	13937	18935	18533	18531
95	8682	18428	19070	18145	16156	18098	19118	19118	19386	0	18528	16043	19630	17862	17681	17055	246	18094	19674	8834	8695	8697
963	17668	2002	11776	1969	17987	18684	19856	19856	12527	18528	0	17587	12084	18543	18339	17658	18610	18759	12141	17971	17695	17695
CE10	15281	17495	18482	17024	11565	18706	19772	19772	18500	16043	17587	0	18835	18567	18434	17721	16092	18740	18874	15551	15305	15305
E686	18811	11730	226	11528	19282	19477	20956	20956	13856	19630	12084	18835	0	19445	19135	18393	19773	19688	257	19109	18854	18855
GZEC065	16933	18288	18847	17838	18362	9293	6835	6835	19192	17862	18543	18567	19445	0	8773	8303	18086	5147	19407	17362	16968	16967
NCCP15955	16737	18207	18430	17842	18491	4149	9073	9073	18901	17681	18339	18434	19135	8773	0	551	17853	8834	19010	17163	16768	16768
RM-103-MS	16183	17570	17745	17231	17650	4006	8690	8690	18265	17055	17658	17721	18393	8303	551	0	17209	8376	18271	16553	16210	16211
SF-468	8682	18534	19211	18241	16321	18256	19364	19364	19567	246	18610	16092	19773	18086	17853	17209	0	18304	19820	8837	8696	8696
SJ7	17125	18552	19032	18104	18456	9383	6509	6509	19145	18094	18759	18740	19688	5147	8834	8376	18304	0	19614	17593	17158	17158
Z1002	18830	11760	218	11527	19170	19373	20869	20869	13937	19674	12141	18874	257	19407	19010	18271	19820	19614	0	19184	18867	18869
Z247	192	17863	18528	17730	15895	17615	18474	18474	18935	8834	17971	15551	19109	17362	17163	16553	8837	17593	19184	0	194	195
p11A	42	17625	18249	17556	15587	17172	18028	18028	18533	8695	17695	15305	18854	16968	16768	16210	8696	17158	18867	194	0	22
p4A	42	17625	18250	17556	15590	17173	18029	18029	18531	8697	17695	15305	18855	16967	16768	16211	8696	17158	18869	195	22	0
